# Supplementary material for: Generative adversarial network based adaptive data augmentation for handwritten Arabic text recognition
Source: PeerJ Comput Sci. 2022 Jan 25;8:e861. doi: 10.7717/peerj-cs.861 (PMC8802770; doi:10.7717/peerj-cs.861)
Supplement: Supplemental Information 1 [file peerj-cs-08-861-s001.zip]

Archive with 1 entries (1 files):
- adaptive_data_augmentation.py
