# Supplementary material for: Generative adversarial network based adaptive data augmentation for handwritten Arabic text recognition
Source: PeerJ Comput Sci. 2022 Jan 25;8:e861. doi: 10.7717/peerj-cs.861 (PMC8802770; doi:10.7717/peerj-cs.861)
Supplement: Supplemental Information 2 [file peerj-cs-08-861-s002.zip]

Archive with 9 entries (5 files):
- Codes/
- Codes/Adaptive Data Augmentation/
- Codes/Adaptive Data Augmentation/adaptive_data_augmentation.py
- Codes/RNNLIB/
- Codes/RNNLIB/Read me.txt
- Codes/RNNLIB/rnnlib.tar.gz
- Codes/ScrabbleGAN/
- Codes/ScrabbleGAN/Read me.txt
- Codes/ScrabbleGAN/scrabble-gan-master.zip
