# Supplementary material for: Generative adversarial network based adaptive data augmentation for handwritten Arabic text recognition
Source: PeerJ Comput Sci. 2022 Jan 25;8:e861. doi: 10.7717/peerj-cs.861 (PMC8802770; doi:10.7717/peerj-cs.861)
Supplement: Supplemental Information 2 [file peerj-cs-08-861-s002.zip › Codes/RNNLIB/Read me.txt]

RNNLIB is a recurrent neural network library for sequence learning problems. Applicable to most types of spatiotemporal data, it has proven particularly effective for speech and handwriting recognition.

full installation and usage instructions given at
http://sourceforge.net/p/rnnl/wiki/Home/
