# Supplementary material for: Generative adversarial network based adaptive data augmentation for handwritten Arabic text recognition
Source: PeerJ Comput Sci. 2022 Jan 25;8:e861. doi: 10.7717/peerj-cs.861 (PMC8802770; doi:10.7717/peerj-cs.861)
Supplement: Supplemental Information 2 [file peerj-cs-08-861-s002.zip › Codes/ScrabbleGAN/Read me.txt]

Implementation of ScrabbleGAN for adversarial generation of handwritten text images in TensorFlow 2.1.

https://github.com/nikolai10/scrabble-gan
